# Supplementary material for: Unlocking the Viral Universe: Metagenomic Analysis of Bat Samples Using Next-Generation Sequencing
Source: Microorganisms. 2023 Oct 10;11(10):2532. doi: 10.3390/microorganisms11102532 (PMC10608967; doi:10.3390/microorganisms11102532)
Supplement: Supplementary file 1 [file microorganisms-11-02532-s001.zip]

Archive with 1 entries (1 files):
- microorganisms-2620000-supplementary.pdf
